# Supplementary material for: Cannabis Use and Analgesic Prescribing in UK Primary Care: A Retrospective Cohort Study of Patients with Osteoarthritis
Source: Medicines (Basel). 2025 Nov 10;12(4):27. doi: 10.3390/medicines12040027 (PMC12641637; doi:10.3390/medicines12040027)
Supplement: Supplementary file 1 [file medicines-12-00027-s001.zip]

Archive with 4 entries (4 files):
- Cannabis Exposure Medical Dictionary.xlsx
- __MACOSX/._Cannabis Exposure Medical Dictionary.xlsx
- Osteoarthritis_MM_birm_cam_CPRD_AURUM.xlsx
- __MACOSX/._Osteoarthritis_MM_birm_cam_CPRD_AURUM.xlsx
