# Supplementary material for: Cannabis Use and Analgesic Prescribing in UK Primary Care: A Retrospective Cohort Study of Patients with Osteoarthritis
Source: Medicines (Basel). 2025 Nov 10;12(4):27. doi: 10.3390/medicines12040027 (PMC12641637; doi:10.3390/medicines12040027)
Supplement: Supplementary file 1 [file medicines-12-00027-s001.zip › Cannabis Exposure Medical Dictionary.xlsx]

## Sheet: Cannabis Exposure Medical Dicti
MEDICAL_CODE_ID	DESCRIPTION	READ_CODE	SNOMED_CT_CODE_CONCEPT	SNOMED_CT_CODE_DESCRIPTION	DATABASE
379251000006119	[X]Drug addiction - cannabis	Eu12211	85005007	140938016	CPRD_AURUM
397761000006114	[X]Mental and behav dis due to cannabinoids: dependence synd	Eu12200	85005007	140938016	CPRD_AURUM
4068911000006117	Cannabidiol		96223000	159297015	CPRD_AURUM
6980451000006111	Cannabinoid		421921003	2617975018	CPRD_AURUM
976711000006114	Cannabinoid level	4Q11.00	1027871000000107	2596391000000114	CPRD_AURUM
15101801000006116	Cannabinoid mass concentration in serum		5711000237106	3211000237119	CPRD_AURUM
12049241000006118	Cannabinoid product		766895006	3663049016	CPRD_AURUM
130626012	Cannabinosis	H441.00	78723001	130626012	CPRD_AURUM
2865481000006117	Cannabis		22924007	38500011	CPRD_AURUM
6610051000006116	Cannabis		398705004	1778223019	CPRD_AURUM
397831000006113	Cannabis abuse	Eu12100	37344009	62301010	CPRD_AURUM
295187016	Cannabis dependence	E243000	85005007	140938016	CPRD_AURUM
295190010	Cannabis dependence in remission	E243300	191839003	295190010	CPRD_AURUM
7849361000006111	Cannabis dependence with current use		723933008	3429893015	CPRD_AURUM
295188014	Cannabis dependence, continuous	E243100	191837001	295188014	CPRD_AURUM
295189018	Cannabis dependence, episodic	E243200	191838006	295189018	CPRD_AURUM
295191014	Cannabis drug dependence NOS	E243z00	85005007	140938016	CPRD_AURUM
4987761000006110	Cannabis grass - non-pharmaceutical		229001002	343279012	CPRD_AURUM
9356671000006113	Cannabis hyperemesis syndrome co-occurrent and due to cannabis abuse		11047881000119101	3447207016	CPRD_AURUM
9356721000006116	Cannabis hyperemesis syndrome co-occurrent and due to cannabis dependence		11048011000119103	3447218016	CPRD_AURUM
397551000006115	Cannabis intoxication	Eu12000	23527004	39507019	CPRD_AURUM
12008511000006118	Cannabis leaf		763661003	3643210018	CPRD_AURUM
7094221000006119	Cannabis misuse		428823006	2692536018	CPRD_AURUM
12008531000006112	Cannabis oil		763662005	3643202019	CPRD_AURUM
5827381000006112	Cannabis overdose		296301000	436700019	CPRD_AURUM
477244019	Cannabis poisoning	SL96000	15233006	477244019	CPRD_AURUM
5768221000006114	Cannabis poisoning of undetermined intent		291248004	431295017	CPRD_AURUM
12008481000006114	Cannabis resin		763660002	3643198016	CPRD_AURUM
4987691000006111	Cannabis resin - non-pharmaceutical		228999003	343272015	CPRD_AURUM
2660701000006117	Cannabis sativa		10083006	17594018	CPRD_AURUM
7849721000006118	Cannabis therapy		723949005	3429079011	CPRD_AURUM
401793014	Cannabis type drug dependence	E243.00	268641003	401793014	CPRD_AURUM
7582881000006113	Cannabis withdrawal		703848005	3009238011	CPRD_AURUM
3142901000006117	Cannabis-induced anxiety disorder		39951001	66550017	CPRD_AURUM
398151000006112	Cannabis-induced organic mental disorder	Eu12.00	77355000	128387018	CPRD_AURUM
397581000006111	Cannabis-induced psychosis	Eu12500	943081000000102	2412791000000117	CPRD_AURUM
7849381000006118	Cannabis-induced psychotic disorder		723936000	3429891018	CPRD_AURUM
882481000006112	Cannibis/hallucinogen dep.	E24..97	191816009	882481000006112	CPRD_AURUM
988921000006114	Cannibis/hallucinogen dep.	E247.97	191816009	988921000006114	CPRD_AURUM
512161000000119	H/O cannabis misuse	1T8..00	277031000000109	512161000000119	CPRD_AURUM
8083381000006116	History of cannabis misuse		277031000000109	475031000000117	CPRD_AURUM
512571000000117	H/O daily cannabis misuse	1T80.00	278541000000106	512571000000117	CPRD_AURUM
8084471000006113	History of daily cannabis misuse		278541000000106	478051000000116	CPRD_AURUM
512591000000118	H/O infrequent cannabis misuse	1T82.00	278601000000107	512591000000118	CPRD_AURUM
8084511000006115	History of infrequent cannabis misuse		278601000000107	478171000000112	CPRD_AURUM
512581000000115	H/O weekly cannabis misuse	1T81.00	278571000000100	512581000000115	CPRD_AURUM
8084491000006114	History of weekly cannabis misuse		278571000000100	478111000000119	CPRD_AURUM
718011000006110	Marihuana dependence	E243.13	268641003	401793014	CPRD_AURUM
817251000006118	Hashish dependence	E243.11	268641003	401793014	CPRD_AURUM
820221000006118	Hemp dependence	E243.12	268641003	401793014	CPRD_AURUM
1971991000006110	Mental and behav dis due cannabinoids: withdrawal state, uncomplicated		1971991000006106	1971991000006110	CPRD_AURUM
1972001000006112	Mental and behav dis due cannabinoids: withdrawal state, with convulsions		1972001000006108	1972001000006112	CPRD_AURUM
1971971000006114	Mental and behav dis due to cannabinoids: dependence synd, continuous use		1971971000006105	1971971000006114	CPRD_AURUM
1971921000006113	Mental and behav dis due to cannabinoids: dependence synd, currently abstinent		1971921000006109	1971921000006113	CPRD_AURUM
1971931000006111	Mental and behav dis due to cannabinoids: dependence synd, currently abstinent, but in a protected environment		1971931000006107	1971931000006111	CPRD_AURUM
1971951000006116	Mental and behav dis due to cannabinoids: dependence synd, currently abstinent, but receiving treatment with aversive or blocking drugs		1971951000006100	1971951000006116	CPRD_AURUM
1971941000006118	Mental and behav dis due to cannabinoids: dependence synd, currently on a clinically supervised maintenance or replacement regime [controlled dependence]		1971941000006102	1971941000006118	CPRD_AURUM
1971961000006119	Mental and behav dis due to cannabinoids: dependence synd, currently using the substance [active dependence]		1971961000006103	1971961000006119	CPRD_AURUM
1971981000006112	Mental and behav dis due to cannabinoids: dependence synd, episodic use [dipsomania]		1971981000006108	1971981000006112	CPRD_AURUM
295261010	Nondependent cannabis abuse	E252.00	191891003	295261010	CPRD_AURUM
295262015	Nondependent cannabis abuse, unspecified	E252000	191891003	295261010	CPRD_AURUM
295263013	Nondependent cannabis abuse, continuous	E252100	191893000	295263013	CPRD_AURUM
295264019	Nondependent cannabis abuse, episodic	E252200	191894006	295264019	CPRD_AURUM
295265018	Nondependent cannabis abuse in remission	E252300	191895007	295265018	CPRD_AURUM
295266017	Nondependent cannabis abuse NOS	E252z00	191891003	295261010	CPRD_AURUM
328646010	Accidental poisoning by cannabis derivatives	T841000	216551003	328646010	CPRD_AURUM
331175016	Adverse reaction to cannabis	TJ96000	218791008	331175016	CPRD_AURUM
2548750019	Prolonged high dose use of cannabis	13cE.00	416246006	2548750019	CPRD_AURUM
478231000000119	Previous history of cannabis misuse	1T83.00	278631000000101	478231000000119	CPRD_AURUM
968651000006111	Substance misuse of Cannabis		968651000006107	968651000006111	CPRD_AURUM
968681000006115	Misuse of Cannabis unspecified		968681000006104	968681000006115	CPRD_AURUM
968691000006117	Misuse of Cannabis herbal		968691000006101	968691000006117	CPRD_AURUM
968711000006119	Misuse of Cannabis resin		968711000006103	968711000006119	CPRD_AURUM
968721000006110	Misuse of Cannabis Oil		968721000006106	968721000006110	CPRD_AURUM
968731000006113	Misuse of Cannabis herbal (skunk)		968731000006109	968731000006113	CPRD_AURUM
1725171000006117	Adverse reaction to Cannabis extract		1725171000006101	1725171000006117	CPRD_AURUM
2740871000000111	Harmful use of cannabis		1094171000000104	2740871000000111	CPRD_AURUM
2741421000006110	Poisoning by cannabis derivative		15233006	25851018	CPRD_AURUM
3758081000006119	Cannabis-related disorder		77355000	128390012	CPRD_AURUM
5768201000006116	Accidental cannabis poisoning		291246000	431293012	CPRD_AURUM
5768211000006118	Intentional cannabis poisoning		291247009	431294018	CPRD_AURUM
5827421000006119	Accidental cannabis overdose		296302007	436704011	CPRD_AURUM
5827431000006116	Intentional cannabis overdose		296303002	436705012	CPRD_AURUM
8112131000006115	Long-term current use of cannabis		347841000119106	3427240017	CPRD_AURUM
8364831000006111	Injury following cannabis use		984851000000106	2504561000000117	CPRD_AURUM
12626671000006112	Provision of information about cannabis use		1111241000000109	2780501000000111	CPRD_AURUM
3527459013	Synthetic cannabinoid abuse		737336003	3527459013	CPRD_AURUM
1971791000006113	Mental & behav dis due cannabinoids: acute intoxication, with trauma or other bodily injury		1971791000006109	1971791000006113	CPRD_AURUM
1971841000006111	Mental & behav dis due cannabinoids: acute intoxication, with delirium		1971841000006107	1971841000006111	CPRD_AURUM
1971881000006117	Mental & behav dis due cannabinoids: acute intoxication, with coma		1971881000006101	1971881000006117	CPRD_AURUM
1971901000006115	Mental & behav dis due cannabinoids: acute intoxication, with convulsions		1971901000006104	1971901000006115	CPRD_AURUM
1972221000006111	Mental & behav dis due to cannabinoids: withdrwl state wth delirium, without convulsions		1972221000006107	1972221000006111	CPRD_AURUM
1972241000006116	Mental & behav dis due to cannabinoids: withdrwl state wth delirium, with convulsions		1972241000006100	1972241000006116	CPRD_AURUM
1972381000006117	Mental & behav dis due to cannabinoids: resid & late-onset psychot dis, flashbacks		1972381000006101	1972381000006117	CPRD_AURUM
2741071000000113	Harmful use of synthetic cannabinoid		1094271000000106	2741071000000113	CPRD_AURUM
8437901000006118	Injury following synthetic cannabinoid use		1065241000000102	2675791000000117	CPRD_AURUM
14435341000006113	Accidental poisoning caused by cannabinoid receptor agonist		1145153003	4544902013	CPRD_AURUM
1972431000006113	Mental & behav dis due to cannabinoids: resid & late-onset psychot dis, dementia		1972431000006109	1972431000006113	CPRD_AURUM
1972441000006115	Mental & behav dis due to cannabinoids: resid & late-onset psychot dis, other persisting cognitive impairment		1972441000006104	1972441000006115	CPRD_AURUM
14435351000006110	Poisoning caused by cannabinoid receptor agonist		1145154009	4544905010	CPRD_AURUM
3527707018	Disorder caused by synthetic cannabinoid use		737334000	3527707018	CPRD_AURUM
1135441000006110	Adverse reaction to Delta-9-tetrahydrocannabinol		1135441000006106	1135441000006110	CPRD_AURUM
1971821000006116	Mental & behav dis due cannabinoids: acute intoxication, with other medical complications		1971821000006100	1971821000006116	CPRD_AURUM
12802431000006112	Adverse reaction to Cannabidiol		12802431000006108	12802431000006112	CPRD_AURUM
1972331000006118	Mental & behav dis due to cannabinoids: psychotic disordr, predominantly depressive symptoms		1972331000006102	1972331000006118	CPRD_AURUM
1972321000006116	Mental & behav dis due to cannabinoids: psychotic disordr, predominantly polymorphic		1972321000006100	1972321000006116	CPRD_AURUM
2340781000000117	Serum cannabinoid level	44us.00	1004611000000101	2585591000000114	CPRD_AURUM
1972411000006119	Mental & behav dis due to cannabinoids: resid & late-onset psychot dis, residual affective disorder		1972411000006103	1972411000006119	CPRD_AURUM
1972461000006116	Mental & behav dis due to cannabinoids: resid & late-onset psychot dis, late-onset psychotic disorder		1972461000006100	1972461000006116	CPRD_AURUM
1972351000006113	Mental & behav dis due to cannabinoids: psychotic disordr, predominantly manic symptoms		1972351000006109	1972351000006113	CPRD_AURUM
397131000006118	[X]Mental and behavioural disorders due to use of cannabinoids: withdrawal state with delirium	Eu12400	703848005	3009238011	CPRD_AURUM
1972301000006114	Mental & behav dis due to cannabinoids: psychotic disordr, predominantly hallucinatory		1972301000006105	1972301000006114	CPRD_AURUM
1972281000006110	Mental & behav dis due to cannabinoids: psychotic disordr, predominantly delusional		1972281000006106	1972281000006110	CPRD_AURUM
1135451000006112	Adverse reaction to Cannabidiol		1135451000006108	1135451000006112	CPRD_AURUM
2533285019	Fluid sample cannabinoid level	4I3g.00	414269006	2533285019	CPRD_AURUM
1971751000006119	Mental & behav dis due cannabinoids: acute intoxication, uncomplicated		1971751000006103	1971751000006119	CPRD_AURUM
397821000006110	[X]Mental and behav dis due to use cannabinoids: amnesic syn	Eu12600	91388009	151411015	CPRD_AURUM
1972261000006117	Mental & behav dis due to cannabinoids: psychotic disordr, schizophrenia-like		1972261000006101	1972261000006117	CPRD_AURUM
398691000006112	[X]Mnt/bh dis due cannabinds: resid & late-onset psychot dis	Eu12700	91388009	151411015	CPRD_AURUM
1972391000006119	Mental & behav dis due to cannabinoids: resid & late-onset psychot dis, personality or behaviour disorder		1972391000006103	1972391000006119	CPRD_AURUM
397731000006117	[X]Mental and behavioural disorders due to use of cannabinoids: withdrawal state	Eu12300	703848005	3009238011	CPRD_AURUM
397501000006119	[X]Ment/behav dis due use cannabinoids: unsp ment/behav disd	Eu12z00	77355000	128387018	CPRD_AURUM
397321000006119	[X]Men/behav dis due to use cannabinoids: oth men/behav disd	Eu12y00	37344009	62301010	CPRD_AURUM
1972361000006110	Mental & behav dis due to cannabinoids: psychotic disordr, mixed		1972361000006106	1972361000006110	CPRD_AURUM
2292801000000118	Urine cannabinoid positive	46QM000	201411000000106	2292801000000118	CPRD_AURUM
75271000006112	Urine cannabinoids screening	46QG.00	1030711000000109	2601151000000119	CPRD_AURUM
456183017	Urine cannabinoid level	46QM.00	1030731000000101	2602551000000115	CPRD_AURUM
458374012	Urine cannabinoids screening test	44q5.00	1015851000000104	2580161000000116	CPRD_AURUM
2741471000006111	Poisoning by hashish		15233006	477245018	CPRD_AURUM
355251000006119	[X] Adverse reaction to marijuana	U609612	218791008	331176015	CPRD_AURUM
2660731000006113	Marijuana		10083006	17597013	CPRD_AURUM
2741481000006114	Poisoning by marijuana		15233006	477246017	CPRD_AURUM
4910521000006114	Adverse reaction to marijuana		218791008	331176015	CPRD_AURUM
7958201000006115	Marijuana user		733460004	3499478017	CPRD_AURUM
331177012	Adverse reaction to marihuana	TJ96200	218791008	331177012	CPRD_AURUM
449141000006116	Accidental poisoning by marihuana derivatives	T841200	216551003	328646010	CPRD_AURUM
717091000006118	Marihuana poisoning	SL96200	15233006	477244019	CPRD_AURUM
1022931000006110	Adverse reaction to Nabilone		1022931000006106	1022931000006110	CPRD_AURUM
5778081000006113	Nabilone adverse reaction		292131000	432250010	CPRD_AURUM
12236411000006117	Nabilone product		322124005	3666203013	CPRD_AURUM
1042701000006119	Adverse reaction to Sativex		1042701000006103	1042701000006119	CPRD_AURUM
