# Supplementary material for: Cannabis Use and Analgesic Prescribing in UK Primary Care: A Retrospective Cohort Study of Patients with Osteoarthritis
Source: Medicines (Basel). 2025 Nov 10;12(4):27. doi: 10.3390/medicines12040027 (PMC12641637; doi:10.3390/medicines12040027)
Supplement: Supplementary file 1 [file medicines-12-00027-s001.zip › Osteoarthritis_MM_birm_cam_CPRD_AURUM.xlsx]

## Sheet: Osteoarthritis_MM_birm_cam_CPRD
MEDICAL_CODE_ID	DESCRIPTION	READ_CODE	SNOMED_CT_CODE	DATABASE
19006012	Thoracic spondylosis with myelopathy	N113.00	10948005	CPRD_AURUM
91728013	Coxae malum senilis	N052511	55176002	CPRD_AURUM
297150011	Myelopathy due to spondylosis	F163200	192907007	CPRD_AURUM
309876015	Secondary multiple arthrosis	N050500	201825001	CPRD_AURUM
309877012	Erosive osteoarthrosis	N050600	201826000	CPRD_AURUM
309878019	Heberden's nodes with arthropathy	N050700	201827009	CPRD_AURUM
309892013	Localised, primary osteoarthritis of the hand	N051400	201834006	CPRD_AURUM
309901013	Primary coxarthrosis, bilateral	N051900	201839001	CPRD_AURUM
309903011	Primary gonarthrosis, bilateral	N051B00	201841000	CPRD_AURUM
309904017	Primary arthrosis of first carpometacarpal joints, bilateral	N051C00	201842007	CPRD_AURUM
309914014	Localised, secondary osteoarthritis	N052.00	201847001	CPRD_AURUM
309923012	Localised, secondary osteoarthritis of the hand	N052400	201852006	CPRD_AURUM
309933016	Localised, secondary osteoarthritis of the ankle and foot	N052700	201855008	CPRD_AURUM
309936012	Post-traumatic coxarthrosis, bilateral	N052900	201857000	CPRD_AURUM
309937015	Post-traumatic gonarthrosis, bilateral	N052A00	201858005	CPRD_AURUM
311055019	Single-level cervical spondylosis without myelopathy	N110000	202657000	CPRD_AURUM
311056018	Two-level cervical spondylosis without myelopathy	N110100	202658005	CPRD_AURUM
311061016	Single-level cervical spondylosis with myelopathy	N111000	202661006	CPRD_AURUM
311063018	Multiple-level cervical spondylosis with myelopathy	N111200	202663009	CPRD_AURUM
311068010	Single-level thoracic spondylosis without myelopathy	N112000	202666001	CPRD_AURUM
311069019	Two-level thoracic spondylosis without myelopathy	N112100	202667005	CPRD_AURUM
311070018	Multiple-level thoracic spondylosis without myelopathy	N112200	202668000	CPRD_AURUM
311074010	Multiple-level thoracic spondylosis with myelopathy	N113200	202672001	CPRD_AURUM
311082010	Lumbosacral spondylosis with myelopathy	N115.00	202677007	CPRD_AURUM
311083017	Single-level lumbosacral spondylosis with myelopathy	N115000	202678002	CPRD_AURUM
311084011	Two-level lumbosacral spondylosis with myelopathy	N115100	202679005	CPRD_AURUM
311085012	Multiple-level lumbosacral spondylosis with myelopathy	N115200	202680008	CPRD_AURUM
311091014	Cervical spondylosis with radiculopathy	N119.00	202683005	CPRD_AURUM
311093012	Single-level cervical spondylosis with radiculopathy	N119000	202684004	CPRD_AURUM
311094018	Two-level cervical spondylosis with radiculopathy	N119100	202685003	CPRD_AURUM
311095017	Multiple-level cervical spondylosis with radiculopathy	N119200	202686002	CPRD_AURUM
311096016	Cervical spondylosis with vascular compression	N11A.00	202687006	CPRD_AURUM
311100015	Two-level thoracic spondylosis with radiculopathy	N11B100	202690000	CPRD_AURUM
311103018	Multiple-level thoracic spondylosis with radiculopathy	N11B200	202692008	CPRD_AURUM
311106014	Lumbosacral spondylosis with radiculopathy	N11C.00	202693003	CPRD_AURUM
311108010	Single-level lumbosacral spondylosis with radiculopathy	N11C000	202694009	CPRD_AURUM
311109019	Two-level lumbosacral spondylosis with radiculopathy	N11C100	202695005	CPRD_AURUM
311110012	Multiple-level lumbosacral spondylosis with radiculopathy	N11C200	202696006	CPRD_AURUM
359432012	Lumbar spondylosis	N114.12	239880009	CPRD_AURUM
359433019	Osteoarthritis of lumbar spine	N11D200	239880009	CPRD_AURUM
400175010	Generalised osteoarthritis of the hand	N050100	267889007	CPRD_AURUM
400266016	Spondylosis and allied disorders	N11..00	267969005	CPRD_AURUM
453242017	Post-traumatic gonarthrosis, unilateral	N052C00	309761000	CPRD_AURUM
457118013	Localised, primary osteoarthritis of the wrist	N051D00	313257005	CPRD_AURUM
457121010	Localised, primary osteoarthritis of toe	N051E00	313258000	CPRD_AURUM
1481872012	Thoracic spondylosis	N112.11	387802007	CPRD_AURUM
1776248011	Osteoarthritis	N05..11	396275006	CPRD_AURUM
889881000006119	Osteoarthritis - elbow joint	N05z299	396275006	CPRD_AURUM
889901000006117	Osteoarthritis - hand joint	N05z499	396275006	CPRD_AURUM
889911000006119	Osteoarthritis - hip joint	N05z599	396275006	CPRD_AURUM
889931000006113	Osteoarthritis - ankle/foot	N05z799	396275006	CPRD_AURUM
890831000006111	Spondyloses	N11..99	267969005	CPRD_AURUM
909181000006117	[RFC] Osteoarthritis		909181000006101	CPRD_AURUM
932071000006116	Exacerbation of osteoarthritis		932071000006100	CPRD_AURUM
80324016	Lumbosacral spondylosis without myelopathy	N114.00	48210000	CPRD_AURUM
309862016	Generalised osteoarthritis of unspecified site	N050000	201819000	CPRD_AURUM
309899016	Localised, primary osteoarthritis of other specified site	N051800	201829007	CPRD_AURUM
309911018	Localised, primary osteoarthritis NOS	N051z00	201829007	CPRD_AURUM
309950019	Localised osteoarthritis, unspecified, of the forearm	N053300	43270005	CPRD_AURUM
309972017	Oligoarticular osteoarthritis, unspecified	N054.00	268054009	CPRD_AURUM
309976019	Oligoarticular osteoarthritis, unspecified, of forearm	N054300	396275006	CPRD_AURUM
309977011	Oligoarticular osteoarthritis, unspecified, of hand	N054400	22193007	CPRD_AURUM
309979014	Oligoarticular osteoarthritis, unspecified, of lower leg	N054600	396275006	CPRD_AURUM
309988017	Osteoarthritis NOS, of shoulder region	N05z100	67315001	CPRD_AURUM
310010015	Osteoarthritis NOS, other specified site	N05z800	396275006	CPRD_AURUM
310012011	Osteoarthritis NOS, of sternoclavicular joint	N05zA00	850791000000102	CPRD_AURUM
310013018	Osteoarthritis NOS, of acromioclavicular joint	N05zB00	239865003	CPRD_AURUM
310014012	Osteoarthritis NOS, of elbow	N05zC00	239866002	CPRD_AURUM
310020013	Osteoarthritis NOS, of hip	N05zJ00	239872002	CPRD_AURUM
310026019	Osteoarthritis NOS, of ankle	N05zN00	239874001	CPRD_AURUM
310028018	Osteoarthritis NOS, of talonavicular joint	N05zQ00	700324005	CPRD_AURUM
310029014	Osteoarthritis NOS, of other tarsal joint	N05zR00	396275006	CPRD_AURUM
311111011	Other spondyloses and allied disorders	N11y.00	8847002	CPRD_AURUM
311118017	Spondylosis without myelopathy, NOS	N11z000	68859000	CPRD_AURUM
312536013	[X]Other polyarthrosis	Nyu2000	36186002	CPRD_AURUM
312613012	[X]Other spondylosis with radiculopathy	Nyu6300	8847002	CPRD_AURUM
359383011	Toe osteoarthritis NOS	N05z713	239878003	CPRD_AURUM
359388019	Thumb osteoarthritis NOS	N05z412	37895003	CPRD_AURUM
359399017	Primary generalized osteoarthrosis	N050400	239862000	CPRD_AURUM
400184010	Osteoarthritis NOS, of the forearm	N05z300	396275006	CPRD_AURUM
400186012	Osteoarthritis NOS, pelvic region/thigh	N05z500	445478004	CPRD_AURUM
400187015	Osteoarthritis NOS, of the lower leg	N05z600	396275006	CPRD_AURUM
400188013	Osteoarthritis NOS, of ankle and foot	N05z700	201837004	CPRD_AURUM
400271011	Spondylosis NOS	N11zz00	8847002	CPRD_AURUM
2476044012	Osteoarthritis of spine NOS	N11D300	8847002	CPRD_AURUM
18051000006110	Osteoarthritis NOS, of PIP joint of finger	N05zG00	239870005	CPRD_AURUM
18191000006115	Osteoarthritis spine	N11z.11	8847002	CPRD_AURUM
31041000006113	Osteoarthritis NOS, of distal radio-ulnar joint	N05zD00	396275006	CPRD_AURUM
31071000006117	Osteoarthritis NOS, of IP joint of toe	N05zU00	239878003	CPRD_AURUM
31101000006110	Osteoarthritis NOS, of MCP joint	N05zF00	275324008	CPRD_AURUM
41261000006115	Osteoarthritis and allied disorders	N05..00	396275006	CPRD_AURUM
41281000006113	Osteoarthritis NOS	N05z.00	396275006	CPRD_AURUM
41301000006112	Osteoarthritis NOS, of 1st MTP joint	N05zS00	239877008	CPRD_AURUM
219611000000112	Osteoarthritis cervical spine	N110.12	387800004	CPRD_AURUM
221511000000115	Hip osteoarthritis NOS	N05z511	239872002	CPRD_AURUM
264481000006111	Oligoarticular osteoarthritis, unspecified, of shoulder	N054100	396275006	CPRD_AURUM
264501000006118	Oligoarticular osteoarthritis, unspecified, other spec sites	N054800	396275006	CPRD_AURUM
265861000006116	Oligoarticular osteoarthritis, unspecified, multiple sites	N054900	268054009	CPRD_AURUM
736171000006110	Localised, secondary osteoarthritis of pelvic region/thigh	N052500	267890003	CPRD_AURUM
757071000006113	Joint degeneration	N05z.11	396275006	CPRD_AURUM
800731000006117	Generalised osteoarthritis - OA	N050.00	201819000	CPRD_AURUM
800751000006112	Generalised osteoarthritis of multiple sites	N050200	201819000	CPRD_AURUM
819391000006114	Heberdens' nodes	N050111	371598009	CPRD_AURUM
1785191000006114	Exception reporting: osteoarthritis quality indicators	9hQ..00	805881000000109	CPRD_AURUM
1785211000006110	Excepted osteoarthritis quality indicators: informed dissent	9hQ1.00	805921000000103	CPRD_AURUM
312553018	[X]Other specified arthrosis	Nyu2D00	399269003	CPRD_AURUM
311119013	Spondylosis with myelopathy, NOS	N11z100	192907007	CPRD_AURUM
312537016	[X]Other primary coxarthrosis	Nyu2100	399269003	CPRD_AURUM
312540016	[X]Other secondary coxarthrosis, bilateral	Nyu2400	399269003	CPRD_AURUM
312545014	[X]Other secondary gonarthrosis, bilateral	Nyu2700	399269003	CPRD_AURUM
312552011	[X]Other secondary arthrosis of first carpometacarpal joint	Nyu2C00	399269003	CPRD_AURUM
359221000006114	[X] Unilateral secondary coxarthrosis	Nyu2E11	399269003	CPRD_AURUM
359231000006112	[X] Unilateral secondary gonarthrosis	Nyu2811	399269003	CPRD_AURUM
405841000006115	[X]Other 2ndry arthrosis/1st carpometacarpal joints,bilaterl	Nyu2B00	399269003	CPRD_AURUM
4809411000006117	GOA - Generalized osteoarthritis		201819000	CPRD_AURUM
6566761000006110	OA - Osteoarthritis		396275006	CPRD_AURUM
5140671000006113	Degenerative joint disease of subtalar joint		239876004	CPRD_AURUM
5140241000006115	Primary generalised osteoarthritis		239862000	CPRD_AURUM
4809911000006114	Secondary localised osteoarthrosis of ankle AND/OR foot		201855008	CPRD_AURUM
5140411000006118	OA - Osteoarthritis of wrist		239867006	CPRD_AURUM
6028021000006113	Localized, primary osteoarthritis of the wrist		313257005	CPRD_AURUM
3110351000006113	Osteoarthritis of first carpometacarpal joint		37895003	CPRD_AURUM
3046451000006116	Localized osteoarthrosis		33952002	CPRD_AURUM
4809871000006111	Localised, secondary osteoarthritis of the ankle and/or foot		201855008	CPRD_AURUM
5140621000006112	OA - Osteoarthritis of ankle		239874001	CPRD_AURUM
6566801000006118	Degenerative joint disease		396275006	CPRD_AURUM
4809531000006110	Primary localised osteoarthrosis		201829007	CPRD_AURUM
4809861000006116	Secondary localized osteoarthrosis of hand		201852006	CPRD_AURUM
6566771000006115	Degenerative arthritis		396275006	CPRD_AURUM
5140481000006113	Degenerative joint disease of distal interphalangeal joint		239869009	CPRD_AURUM
4809421000006113	Generalized osteoarthritis		201819000	CPRD_AURUM
2641181000006110	Spondylarthrosis		8847002	CPRD_AURUM
3594941000006112	OA - Osteoarthritis of shoulder		67315001	CPRD_AURUM
4809841000006115	Localized, secondary osteoarthritis of the hand		201852006	CPRD_AURUM
2641201000006111	OA - Osteoarthritis of the spine		8847002	CPRD_AURUM
4809771000006119	Secondary localized osteoarthrosis		201847001	CPRD_AURUM
5140501000006115	Degenerative joint disease of proximal interphalangeal joint		239870005	CPRD_AURUM
6566781000006117	OA - Osteoarthrosis		396275006	CPRD_AURUM
4809881000006114	Localized, secondary osteoarthritis of the ankle and foot		201855008	CPRD_AURUM
5140361000006114	Degenerative joint disease of acromioclavicular joint		239865003	CPRD_AURUM
6478091000006119	Cervical osteoarthritis		387800004	CPRD_AURUM
2853471000006110	Osteoarthrosis of hand		22193007	CPRD_AURUM
4809811000006119	Secondary localized osteoarthrosis of shoulder region		201849003	CPRD_AURUM
5502281000006114	Localized, secondary osteoarthritis of the pelvic region and thigh		267890003	CPRD_AURUM
3046461000006119	Localized osteoarthritis		33952002	CPRD_AURUM
7380001000006110	Osteoarthritis of patellofemoral joint		450521003	CPRD_AURUM
4809761000006114	Localized, secondary osteoarthritis		201847001	CPRD_AURUM
5140451000006117	Degenerative joint disease of finger		239868001	CPRD_AURUM
2641211000006114	OA - Osteoarthritis of spine		8847002	CPRD_AURUM
4815171000006115	Thoracic spondylosis with root compression		202688001	CPRD_AURUM
5572121000006111	Degenerative joint disease of metacarpophalangeal joint		275324008	CPRD_AURUM
3404891000006115	Spondylosyndesis		55705006	CPRD_AURUM
4809661000006117	Localized, primary osteoarthritis of the ankle and foot		201837004	CPRD_AURUM
5140711000006112	Osteoarthritis of first MTPJ (metatarsophalangeal joint)		239877008	CPRD_AURUM
3279971000006119	Lumbar AND/OR sacral osteoarthritis		48210000	CPRD_AURUM
2853461000006115	Osteoarthritis - hand joint		22193007	CPRD_AURUM
4809681000006110	Localized, primary osteoarthritis of the ankle and/or foot		201837004	CPRD_AURUM
5502261000006116	Generalized osteoarthritis of the hand		267889007	CPRD_AURUM
4815111000006112	Cervical spondylosis with root compression		202683005	CPRD_AURUM
5140431000006112	Osteoarthritis of finger joint		239868001	CPRD_AURUM
4809641000006116	Localized, primary osteoarthritis of the pelvic region and thigh		201835007	CPRD_AURUM
6478191000006118	Thoracic osteoarthritis		387802007	CPRD_AURUM
5140661000006118	OA - Osteoarthritis of subtalar joint		239876004	CPRD_AURUM
4809921000006118	Secondary localized osteoarthrosis of ankle AND/OR foot		201855008	CPRD_AURUM
5140331000006117	Degenerative arthropathy of spinal facet joint		239863005	CPRD_AURUM
5140631000006110	Degenerative joint disease of ankle		239874001	CPRD_AURUM
5140591000006110	Gonarthrosis		239873007	CPRD_AURUM
4809441000006118	Generalised osteoarthrosis		201819000	CPRD_AURUM
5986511000006111	Degenerative joint disease of foot		309246000	CPRD_AURUM
6478111000006111	CS - Cervical spondylosis		387800004	CPRD_AURUM
5140741000006111	Degenerative joint disease of toe joint		239878003	CPRD_AURUM
5140301000006113	Primary generalised hypertrophic osteoarthrosis		239862000	CPRD_AURUM
4541351000006118	History of osteoarthritis		161568003	CPRD_AURUM
4809901000006111	Localized, secondary osteoarthritis of the ankle and/or foot		201855008	CPRD_AURUM
5140601000006119	Knee DJD (degenerative joint disease)		239873007	CPRD_AURUM
4809431000006111	Generalized osteoarthrosis		201819000	CPRD_AURUM
5140571000006114	OA - Osteoarthritis of knee		239873007	CPRD_AURUM
5992551000006114	Unilateral post-traumatic gonarthrosis		309761000	CPRD_AURUM
5140731000006118	OA - Osteoarthritis of toe joint		239878003	CPRD_AURUM
5140271000006111	Primary generalized osteoarthritis		239862000	CPRD_AURUM
5140551000006116	Degenerative joint disease of hip		239872002	CPRD_AURUM
4809521000006112	Localized, primary osteoarthritis		201829007	CPRD_AURUM
4809801000006117	Localized, secondary osteoarthritis of the shoulder region		201849003	CPRD_AURUM
5140261000006116	PGOA - Primary generalized osteoarthritis		239862000	CPRD_AURUM
5140691000006114	OA - Osteoarthritis of first metatarsophalangeal joint		239877008	CPRD_AURUM
4809691000006113	Primary localized osteoarthrosis of ankle AND/OR foot		201837004	CPRD_AURUM
3046441000006118	Localised osteoarthrosis		33952002	CPRD_AURUM
4809461000006119	GOA - Generalised osteoarthritis		201819000	CPRD_AURUM
359420013	Osteoarthritis of knee		239873007	CPRD_AURUM
12719521000006116	Osteoarthritis NOS, of hip		587231000000100	CPRD_AURUM
12724851000006119	Osteoarthritis NOS, of shoulder region		666441000000103	CPRD_AURUM
12725571000006110	Osteoarthritis NOS, of the lower leg		637091000000105	CPRD_AURUM
12724861000006117	Osteoarthritis NOS, other specified site		666451000000100	CPRD_AURUM
12725011000006110	Osteoarthritis NOS, of knee		667531000000106	CPRD_AURUM
12732531000006116	Osteoarthritis NOS, of elbow		576511000000100	CPRD_AURUM
309915010	Localised, secondary osteoarthritis of unspecified site	N052000	201847001	CPRD_AURUM
309919016	Localised, secondary osteoarthritis of the upper arm	N052200	201847001	CPRD_AURUM
309930018	Localised, secondary osteoarthritis of the lower leg	N052600	201847001	CPRD_AURUM
309945013	Localised osteoarthritis, unspecified, of unspecified site	N053000	33952002	CPRD_AURUM
309949019	Localised osteoarthritis, unspecified, of the upper arm	N053200	33952002	CPRD_AURUM
309971012	Localised osteoarthritis, unspecified, NOS	N053z00	33952002	CPRD_AURUM
736701000006117	Localised osteoarthritis, unspecified, of other spec site	N053800	33952002	CPRD_AURUM
889871000006117	Osteoarthritis -shoulder joint	N05z199	666441000000103	CPRD_AURUM
889921000006110	Osteoarthritis - knee joint	N05z699	637091000000105	CPRD_AURUM
889941000006115	Osteoarthritis - other joint	N05z899	666451000000100	CPRD_AURUM
989341000006110	Osteoarthritis - elbow joint	N05zC99	576511000000100	CPRD_AURUM
989351000006112	Osteoarthritis - wrist joint	N05zE99	653461000000100	CPRD_AURUM
989361000006114	Osteoarthritis - hip joint	N05zJ99	587231000000100	CPRD_AURUM
990511000006110	Spondyloses	N11zz99	666611000000101	CPRD_AURUM
12759411000006116	Osteoarthritis of spine NOS		666611000000101	CPRD_AURUM
12720161000006119	Localised osteoarthritis, unspecified, of the pelvic region and thigh		267891004	CPRD_AURUM
309922019	Localised, secondary osteoarthritis of the forearm	N052300	201847001	CPRD_AURUM
309934010	Localised, secondary osteoarthritis of other specified site	N052800	201847001	CPRD_AURUM
400181019	Localised osteoarthritis, unspecified, of the lower leg	N053600	33952002	CPRD_AURUM
889861000006112	Osteoarthritis -multiple joint	N050299	201819000	CPRD_AURUM
370721000000116	Delivery of rehabilitation for osteoarthritis	7P20400	230771000000108	CPRD_AURUM
508047017	Osteoarthritis of spine	N11D.00	8847002	CPRD_AURUM
1481870016	Cervical spondylosis	N110.11	387800004	CPRD_AURUM
311057010	Multiple-level cervical spondylosis without myelopathy	N110200	202659002	CPRD_AURUM
311097013	Thoracic spondylosis with radiculopathy	N11B.00	202688001	CPRD_AURUM
311099011	Single-level thoracic spondylosis with radiculopathy	N11B000	202689009	CPRD_AURUM
251795011	H/O: osteoarthritis	14G2.00	161568003	CPRD_AURUM
309896011	Localised, primary osteoarthritis of the lower leg	N051600	201829007	CPRD_AURUM
309969012	Arthrosis of first carpometacarpal joint, unspecified	N053900	37895003	CPRD_AURUM
310027011	Osteoarthritis NOS, of subtalar joint	N05zP00	239876004	CPRD_AURUM
312614018	[X]Other spondylosis	Nyu6400	8847002	CPRD_AURUM
359389010	Finger osteoarthritis NOS	N05z411	239868001	CPRD_AURUM
400355013	[X]Other primary gonarthrosis	Nyu2500	239873007	CPRD_AURUM
264471000006113	Oligoarticular osteoarthritis, unspecified, of pelvis/thigh	N054500	396275006	CPRD_AURUM
736711000006119	Localised osteoarthritis, unspecified, of shoulder region	N053100	67315001	CPRD_AURUM
889621000006117	Arthritis/arthrosis	N0...99	274135002	CPRD_AURUM
400357017	[X]Other secondary coxarthrosis	Nyu2E00	399269003	CPRD_AURUM
3594951000006114	Osteoarthritis of shoulder joint		67315001	CPRD_AURUM
4809571000006113	Primary localised osteoarthrosis of shoulder region		201831003	CPRD_AURUM
3110361000006110	Osteoarthritis basilar joint of thumb		37895003	CPRD_AURUM
7308771000006118	Osteoarthritis of pelvis		445478004	CPRD_AURUM
6566821000006111	Osteoarthrosis		396275006	CPRD_AURUM
5140291000006112	Primary generalized hypertrophic osteoarthrosis		239862000	CPRD_AURUM
4809541000006117	Primary localized osteoarthrosis		201829007	CPRD_AURUM
6028061000006119	Localized, primary osteoarthritis of elbow		313259008	CPRD_AURUM
5140701000006114	Degenerative joint disease of first metatarsophalangeal joint		239877008	CPRD_AURUM
3231081000006116	Osteoarticular thermography		45315006	CPRD_AURUM
3619871000006116	Spinal osteoarthritis		68859000	CPRD_AURUM
5140541000006118	OA - Osteoarthritis of hip		239872002	CPRD_AURUM
2674231000006119	Thoracic spondylosis with cord compression		10948005	CPRD_AURUM
3838921000006117	Osteoarthrosis interspinalis		82304009	CPRD_AURUM
4809821000006110	Secondary localised osteoarthrosis of shoulder region		201849003	CPRD_AURUM
5140321000006115	Degenerative joint disease of spinal facet joint		239863005	CPRD_AURUM
5140581000006112	Degenerative joint disease of knee		239873007	CPRD_AURUM
12729761000006114	Osteoarthritis NOS, of wrist		653461000000100	CPRD_AURUM
240071000006115	Patellofemoral osteoarthritis	N053611	450521003	CPRD_AURUM
12724881000006110	Spondylosis NOS		666611000000101	CPRD_AURUM
309880013	Generalised osteoarthritis NOS	N050z00	201819000	CPRD_AURUM
309942011	Localised osteoarthritis, unspecified	N053.00	33952002	CPRD_AURUM
309953017	Localised osteoarthritis, unspecified, of the hand	N053400	22193007	CPRD_AURUM
309975015	Oligoarticular osteoarthritis, unspecified, of upper arm	N054200	396275006	CPRD_AURUM
310011016	Osteoarthritis NOS, of shoulder	N05z900	67315001	CPRD_AURUM
310016014	Osteoarthritis NOS, of wrist	N05zE00	239867006	CPRD_AURUM
1839121000006117	Osteoarthritis of spinal facet joint		239863005	CPRD_AURUM
889891000006116	Osteoarthritis - wrist joint	N05z399	396275006	CPRD_AURUM
905311000006112	[RFC] Osteoarthritis		905311000006108	CPRD_AURUM
1492276018	Osteoarthritis of cervical spine	N11D000	387800004	CPRD_AURUM
1492281010	Osteoarthritis of thoracic spine	N11D100	387802007	CPRD_AURUM
400267013	Cervical spondylosis without myelopathy	N110.00	267970006	CPRD_AURUM
400268015	Thoracic spondylosis without myelopathy	N112.00	267971005	CPRD_AURUM
400269011	Dorsal spondylosis without myelopathy	N112300	267971005	CPRD_AURUM
309881012	Localised, primary osteoarthritis	N051.00	201829007	CPRD_AURUM
309898012	Localised, primary osteoarthritis of the ankle and foot	N051700	201837004	CPRD_AURUM
309918012	Localised, secondary osteoarthritis of the shoulder region	N052100	201849003	CPRD_AURUM
311062011	Two-level cervical spondylosis with myelopathy	N111100	202662004	CPRD_AURUM
311079017	Single-level lumbosacral spondylosis without myelopathy	N114000	202674000	CPRD_AURUM
311080019	Two-level lumbosacral spondylosis without myelopathy	N114100	202675004	CPRD_AURUM
311081015	Multiple-level lumbosacral spondylosis without myelopathy	N114200	202676003	CPRD_AURUM
108431018	Cervical spondylosis with myelopathy	N111.00	65260001	CPRD_AURUM
989371000006119	Osteoarthritis - knee joint	N05zL99	667531000000106	CPRD_AURUM
217381000006112	Post-traumatic arthrosis of first carpometacarpal jt bilat	N052B00	201859002	CPRD_AURUM
221491000000111	Elbow osteoarthritis NOS	N05z211	239866002	CPRD_AURUM
265841000006115	Oligoarticular osteoarthritis, unspec, of unspecified sites	N054000	268054009	CPRD_AURUM
18181000006118	Osteoarthritis of spine	N11..12	8847002	CPRD_AURUM
54641000006115	Wrist osteoarthritis NOS	N05z311	239867006	CPRD_AURUM
823951000006111	Hip osteoarthitis NOS	N053512	239872002	CPRD_AURUM
1705871000006118	Cervical spondylosis	N11E.00	387800004	CPRD_AURUM
1785201000006112	Excepted fr osteoarthritis quality indicators: pt unsuitable	9hQ0.00	805901000000107	CPRD_AURUM
312535012	[X]Arthrosis	Nyu2.00	399269003	CPRD_AURUM
312549015	[X]Other primary arthrosis of first carpometacarpal joint	Nyu2900	399269003	CPRD_AURUM
412741000006119	[X]Other post-traumatic arthrosis/1st carpometacarpal joint	Nyu2A00	399269003	CPRD_AURUM
4809781000006116	Secondary localised osteoarthrosis		201847001	CPRD_AURUM
4809601000006118	Localized, primary osteoarthritis of the hand		201834006	CPRD_AURUM
3594971000006116	Osteoarthritis of shoulder region		67315001	CPRD_AURUM
5140391000006118	Degenerative joint disease of elbow		239866002	CPRD_AURUM
4809701000006113	Primary localised osteoarthrosis of ankle AND/OR foot		201837004	CPRD_AURUM
5140441000006119	OA - Osteoarthritis of joint of finger		239868001	CPRD_AURUM
4809851000006118	Secondary localised osteoarthrosis of hand		201852006	CPRD_AURUM
5140381000006116	OA - Osteoarthritis of elbow		239866002	CPRD_AURUM
4809581000006111	Primary localized osteoarthrosis of shoulder region		201831003	CPRD_AURUM
5560451000006117	Arthritis/arthrosis		274135002	CPRD_AURUM
5140251000006118	Primary osteoarthritis		239862000	CPRD_AURUM
309884016	Localised, primary osteoarthritis of unspecified site	N051000	201829007	CPRD_AURUM
309888018	Localised, primary osteoarthritis of the upper arm	N051200	313259008	CPRD_AURUM
309889014	Localised, primary osteoarthritis of the forearm	N051300	313257005	CPRD_AURUM
309941016	Localised, secondary osteoarthritis NOS	N052z00	201847001	CPRD_AURUM
309965018	Localised osteoarthritis, unspecified, of the ankle and foot	N053700	201837004	CPRD_AURUM
309983014	Osteoarthritis of more than one site, unspecified, NOS	N054z00	268054009	CPRD_AURUM
309987010	Osteoarthritis NOS, of unspecified site	N05z000	396275006	CPRD_AURUM
310024016	Osteoarthritis NOS, of knee	N05zL00	239873007	CPRD_AURUM
312612019	[X]Other spondylosis with myelopathy	Nyu6200	8847002	CPRD_AURUM
359402016	Osteoarthritis of spinal facet joint	N051G00	239863005	CPRD_AURUM
457122015	Localised, primary osteoarthritis of elbow	N051F00	313259008	CPRD_AURUM
309885015	Localised, primary osteoarthritis of the shoulder region	N051100	201831003	CPRD_AURUM
311072014	Single-level thoracic spondylosis with myelopathy	N113000	202670009	CPRD_AURUM
311073016	Two-level thoracic spondylosis with myelopathy	N113100	202671008	CPRD_AURUM
297465015	Nerve root and plexus compressions in spondylosis	F337200	193120004	CPRD_AURUM
359384017	Foot osteoarthritis NOS	N05z712	309246000	CPRD_AURUM
359385016	Ankle osteoarthritis NOS	N05z711	239874001	CPRD_AURUM
400182014	Osteoarthritis NOS	N05zz00	396275006	CPRD_AURUM
400183016	Osteoarthritis NOS, of the upper arm	N05z200	396275006	CPRD_AURUM
400185011	Osteoarthritis NOS, of the hand	N05z400	22193007	CPRD_AURUM
18061000006112	Osteoarthritis NOS, of sacro-iliac joint	N05zK00	55146009	CPRD_AURUM
18121000006117	Osteoarthritis NOS, of tibio-fibular joint	N05zM00	396275006	CPRD_AURUM
31031000006115	Osteoarthritis NOS, of DIP joint of finger	N05zH00	239869009	CPRD_AURUM
31091000006116	Osteoarthritis NOS, of lesser MTP joint	N05zT00	239878003	CPRD_AURUM
130001000006111	Spondylosis NOS	N11z.00	8847002	CPRD_AURUM
221521000000114	Knee osteoarthritis NOS	N05z611	239873007	CPRD_AURUM
265871000006111	Oligoarticular osteoarthritis, unspecified, of ankle/foot	N054700	396275006	CPRD_AURUM
5140351000006112	OA - Osteoarthritis of acromioclavicular joint		239865003	CPRD_AURUM
312539018	[X]Other post-traumatic coxarthrosis	Nyu2300	399269003	CPRD_AURUM
312544013	[X]Other post-traumatic gonarthrosis	Nyu2600	399269003	CPRD_AURUM
312557017	[X]Post-traumatic arthrosis of other joints	Nyu2F00	399269003	CPRD_AURUM
400356014	[X]Other secondary gonarthrosis	Nyu2800	399269003	CPRD_AURUM
5140221000006110	PGOA - Primary generalised osteoarthritis		239862000	CPRD_AURUM
359211000006118	[X] Unilateral primary gonarthrosis	Nyu2511	239873007	CPRD_AURUM
736781000006114	Localised osteoarthritis, unspecified, pelvic region/thigh	N053500	267891004	CPRD_AURUM
736911000006116	Localised, primary osteoarthritis of the pelvic region/thigh	N051500	201835007	CPRD_AURUM
5140211000006119	Idiopathic osteoarthritis		239862000	CPRD_AURUM
4809561000006118	Localized, primary osteoarthritis of the shoulder region		201831003	CPRD_AURUM
6566831000006114	Degenerative arthropathy		396275006	CPRD_AURUM
4809611000006115	Primary localized osteoarthrosis of hand		201834006	CPRD_AURUM
4809621000006111	Primary localised osteoarthrosis of hand		201834006	CPRD_AURUM
5140421000006114	Degenerative joint disease of wrist		239867006	CPRD_AURUM
5140281000006114	Primary generalized osteoarthrosis		239862000	CPRD_AURUM
2653381000006111	Spondylosis deformans		9631008	CPRD_AURUM
6028041000006118	Localized, primary osteoarthritis of toe		313258000	CPRD_AURUM
12758481000006118	Localized osteoarthritis, unspecified, of the pelvic region and thigh		267891004	CPRD_AURUM
